# Supplementary material for: Ultrastructure and Transcriptome Analysis of the Larval Integument in Solitary and Gregarious Phases of Mythimna separata
Source: Insects. 2025 Feb 10;16(2):190. doi: 10.3390/insects16020190 (PMC11856551; doi:10.3390/insects16020190)
Supplement: Supplementary file 1 [file insects-16-00190-s001.zip]

Archive with 1 entries (1 files):
- insects-3327744-supplementary.pdf
